# Supplementary material for: Treatments after Immune Checkpoint Inhibitors in Patients with dMMR/MSI Metastatic Colorectal Cancer
Source: Cancers (Basel). 2022 Jan 14;14(2):406. doi: 10.3390/cancers14020406 (PMC8774125; doi:10.3390/cancers14020406)
Supplement: Supplementary file 1 [file cancers-14-00406-s001.zip]

Archive with 1 entries (1 files):
- cancers-1546280-supplementary.pdf
